# Supplementary material for: Exploring the economic impact of inappropriate antibiotic use: the case of upper respiratory tract infections in Ghana
Source: Antimicrob Resist Infect Control. 2022 Apr 1;11:53. doi: 10.1186/s13756-022-01096-w (PMC8973739; doi:10.1186/s13756-022-01096-w)
Supplement: Supplementary file 2 — Additional file 2. Expert survey - questions and responses. [file 13756_2022_1096_MOESM2_ESM.xlsx]

## Sheet: Question 1
Online expert opinion survey
What is your (medical) profession? In case of multiple positions, please indicate the one that represents the highest workload
Answer Choices	Responses
Pharmacist/drug store employee	0.087	2
Health care professional that prescribes medicine (e.g., physician)	0.2174	5
Health care professional that does not prescribe medicine (e.g., nurse)	0.087	2
(Public) health researcher	0.4348	10
Other (please specify):	0.1739	4	Specification: Infectious Diseases Advisor (1x), Public worker (1x), Data Manager (1x), Ministry of Health employee: Regulations Pharmacovigillance and Rational Use of Drugs (1x)
	Answered	23
	Skipped	0

## Sheet: Question 2
Online expert opinion survey
In what country do you work?
Answer Choices	Responses
Afghanistan	0	0
Albania	0	0
Algeria	0	0
Andorra	0	0
Angola	0	0
Antigua and Barbuda	0	0
Argentina	0	0
Armenia	0	0
Australia	0	0
Austria	0	0
Azerbaijan	0	0
Bahamas	0	0
Bahrain	0	0
Bangladesh	0	0
Barbados	0	0
Belarus	0	0
Belgium	0	0
Belize	0	0
Benin	0	0
Bhutan	0	0
Bolivia (Plurinational State of)	0	0
Bosnia and Herzegovina	0	0
Botswana	0	0
Brazil	0	0
Brunei Darussalam	0	0
Bulgaria	0	0
Burkina Faso	0	0
Burundi	0	0
Cabo Verde	0	0
Cambodia	0	0
Cameroon	0	0
Canada	0	0
Central African Republic	0	0
Chad	0	0
Chile	0	0
China	0	0
Colombia	0	0
Comoros	0	0
Congo	0	0
Costa Rica	0	0
Côte D'Ivoire	0	0
Croatia	0	0
Cuba	0	0
Cyprus	0	0
Czech Republic	0	0
Democratic People's Republic of Korea	0	0
Democratic Republic of the Congo	0	0
Denmark	0	0
Djibouti	0	0
Dominica	0	0
Dominican Republic	0	0
Ecuador	0	0
Egypt	0	0
El Salvador	0	0
Equatorial Guinea	0	0
Eritrea	0	0
Estonia	0	0
Ethiopia	0.0455	1
Fiji	0	0
Finland	0	0
France	0	0
Gabon	0	0
Gambia	0	0
Georgia	0	0
Germany	0	0
Ghana	0.8182	18
Greece	0	0
Grenada	0	0
Guatemala	0	0
Guinea	0	0
Guinea Bissau	0	0
Guyana	0	0
Haiti	0	0
Holy See	0	0
Honduras	0	0
Hungary	0	0
Iceland	0	0
India	0	0
Indonesia	0	0
Iran (Islamic Republic of)	0	0
Iraq	0	0
Ireland	0	0
Israel	0	0
Italy	0	0
Jamaica	0	0
Japan	0	0
Jordan	0	0
Kazakhstan	0	0
Kenya	0	0
Kiribati	0	0
Kuwait	0	0
Kyrgyzstan	0	0
Lao People’s Democratic Republic	0	0
Latvia	0	0
Lebanon	0	0
Lesotho	0	0
Liberia	0	0
Libya	0	0
Liechtenstein	0	0
Lithuania	0	0
Luxembourg	0	0
Madagascar	0	0
Malawi	0	0
Malaysia	0	0
Maldives	0	0
Mali	0	0
Malta	0	0
Marshall Islands	0	0
Mauritania	0	0
Mauritius	0	0
Mexico	0	0
Micronesia (Federated States of)	0	0
Monaco	0	0
Mongolia	0	0
Montenegro	0	0
Morocco	0	0
Mozambique	0.0909	2
Myanmar	0	0
Namibia	0	0
Nauru	0	0
Nepal	0	0
Netherlands	0	0
New Zealand	0	0
Nicaragua	0	0
Niger	0	0
Nigeria	0.0455	1
Norway	0	0
Oman	0	0
Pakistan	0	0
Palau	0	0
Panama	0	0
Papua New Guinea	0	0
Paraguay	0	0
Peru	0	0
Philippines	0	0
Poland	0	0
Portugal	0	0
Qatar	0	0
Republic of Korea	0	0
Republic of Moldova	0	0
Romania	0	0
Russian Federation	0	0
Rwanda	0	0
Saint Kitts and Nevis	0	0
Saint Lucia	0	0
Saint Vincent and the Grenadines	0	0
Samoa	0	0
San Marino	0	0
Sao Tome and Principe	0	0
Saudi Arabia	0	0
Senegal	0	0
Serbia	0	0
Seychelles	0	0
Sierra Leone	0	0
Singapore	0	0
Slovakia	0	0
Slovenia	0	0
Solomon Islands	0	0
Somalia	0	0
South Africa	0	0
South ‎Sudan	0	0
Spain	0	0
Sri Lanka	0	0
State of Palestine	0	0
Sudan	0	0
Suriname	0	0
Swaziland	0	0
Sweden	0	0
Switzerland	0	0
Syrian Arab Republic	0	0
Tajikistan	0	0
Thailand	0	0
The former Yugoslav Republic of Macedonia	0	0
Timor-Leste	0	0
Togo	0	0
Tonga	0	0
Trinidad and Tobago	0	0
Tunisia	0	0
Turkey	0	0
Turkmenistan	0	0
Tuvalu	0	0
Uganda	0	0
Ukraine	0	0
United Arab Emirates	0	0
United Kingdom of Great Britain and Northern Ireland	0	0
United Republic of Tanzania	0	0
United States of America	0	0
Uruguay	0	0
Uzbekistan	0	0
Vanuatu	0	0
Venezuela (Bolivarian Republic of)	0	0
Vietnam	0	0
Yemen	0	0
Zambia	0	0
Zimbabwe	0	0
	Answered	22
	Skipped	1

## Sheet: Question 3
Online expert opinion survey
What percentage (%) of Upper Respiratory Infection (URI) patients in your country do you estimate would seek care at a pharmacy/drug store (including: ‘chemical shop’, ‘drug peddler’) for their symptoms?
Answer Choices	Responses
<20%	0	0
20-40%	0	0
40-60%	0.4545	10
60-80%	0.1818	4
>80%	0.2273	5
Don't know	0.1364	3
	Answered	22
	Skipped	1

## Sheet: Question 4
Online expert opinion survey
Of the URI patients that seek care at a pharmacy/drug store, many do not require antibiotics – based on medical treatment guidelines. However, there is a chance these patients receive antibiotics anyway. Please indicate, based on your expert opinion/experience, your estimate of the percentage (%) of URI patients in your country that do not require antibiotics based on the guidelines, but receive …
Answer Choices	Responses
<20%	0	0
20-40%	0.2857	6
40-60%	0.3333	7
60-80%	0.1429	3
>80%	0.0476	1
Don't know	0.1905	4
	Answered	21
	Skipped	2

## Sheet: Question 5
Online expert opinion survey
Of the URI patients that seek care at a pharmacy/drug store, some require antibiotics – based on medical treatment guidelines. However, there is a chance these patients do not receive the antibiotics they need. Please indicate, based on your expert opinion/experience, your estimate of the percentage (%) of URI patients in your country that require antibiotics based on the guidelines, but do not r…
Answer Choices	Responses
<20%	0.4	8
20-40%	0.3	6
40-60%	0.05	1
60-80%	0	0
>80%	0	0
Don't know	0.25	5
	Answered	20
	Skipped	3
